# Supplementary material for: Accuracy of consumer-level and research-grade activity trackers in ambulatory settings in older adults
Source: PLoS One. 2019 May 21;14(5):e0216891. doi: 10.1371/journal.pone.0216891 (PMC6529154; doi:10.1371/journal.pone.0216891)
Supplement: S2 File — (XLSX) [file pone.0216891.s002.xlsx]

## Sheet: Step 1
	1 Km/h	Steps (Number of step)	Garmin D	Garmin ND	Effective	Fitbit D	Fitbit ND	Effective	Philips D	Philips ND	Effective	Withings D	Withings ND	Effective
		Subject 1	367	360	390	361	300	390	416	398	400	313	347	400
		Subject 2	0	29	176	8	11	176	243	270	272	106	18	272
		Subject 3	0	49	200	246	0	223	7	22	223	0	0	200
		Subject 4	108	167	286	186	184	286	10	21	230	0	0	230
		Subject 5	92	96	205	47	146	205	8	23	183	0	0	183
		Subject 6	135	130	240	160	162	255	135	166	238	56	48	245
		Subject 7	0	0	253	184	366	284	0	1	253	0	0	284
		Subject 8	232	240	290	116	235	284	235	258	290	152	0	284
		Subject 9	141	158	241	150	152	220	2	36	220	0	0	241
		Subject 10	204	350	372	260	278	473	373	370	372	190	250	473
		Subject 11	114	235	256	170	129	245	92	238	245	8	142	256
		Subject 12	x	x	x	x	x	x	x	x	x	x	x	x
		Subject 13	179	51	197	171	206	176	0	0	176	0	0	197
		Subject 14	0	0	190	162	148	230	178	337	230	0	0	190
		Subject 15	31	10	170	11	0	168	23	4	170	0	0	168
		Subject 16	30	0	151	0	15	184	152	150	151	0	0	184
		Subject 17	209	253	262	128	195	204	170	229	262	0	0	204
		Subject 18	280	111	254	179	177	254	222	208	221	0	0	221
	1.5 Km/h	Steps (Number of step)	Garmin D	Garmin ND	Effective	Fitbit D	Fitbit ND	Effective	Philips D	Philips ND	Effective	Withings D	Withings ND	Effective
		Subject 1	389	381	380	360	316	380	393	386	397	313	358	397
		Subject 2	211	174	240	244	166	230	57	124	230	0	0	240
		Subject 3	170	231	238	258	173	225	x	x	x	0	33	238
		Subject 4	287	259	282	x	x	x	21	58	259	0	0	259
		Subject 5	212	216	221	316	229	221	309	195	204	0	0	204
		Subject 6	210	206	253	248	281	245	205	232	252	55	73	239
		Subject 7	269	98	274	281	186	280	235	39	274	0	0	280
		Subject 8	260	307	321	197	473	307	278	304	321	153	183	307
		Subject 9	182	247	250	121	206	250	233	272	270	13	39	270
		Subject 10	301	352	377	204	217	245	373	369	377	201	81	245
		Subject 11	223	195	251	431	311	258	220	247	258	0	39	251
		Subject 12	x	x	x	x	x	x	x	x	x	x	x	x
		Subject 13	145	162	208	358	376	195	187	175	195	0	0	208
		Subject 14	103	72	211	320	332	240	228	236	240	8	9	211
		Subject 15	147	58	190	209	189	180	261	255	190	98	0	180
		Subject 16	12	29	197	92	116	168	151	245	197	81	0	168
		Subject 17	181	192	224	263	225	203	29	280	224	0	0	203
		Subject 18	228	218	275	328	418	275	248	257	253	151	132	253
	2 Km/h	Steps (Number of step)	Garmin D	Garmin ND	Effective	Fitbit D	Fitbit ND	Effective	Philips D	Philips ND	Effective	Withings D	Withings ND	Effective
		Subject 1	381	373	380	357	315	380	386	380	400	376	375	400
		Subject 2	245	242	241	225	240	241	274	283	281	52	137	281
		Subject 3	220	227	238	470	206	223	297	296	223	0	118	238
		Subject 4	257	264	274	x	x	x	127	170	264	x	x	x
		Subject 5	217	205	234	259	226	234	340	232	225	168	192	225
		Subject 6	231	250	261	298	420	235	208	246	235	0	0	261
		Subject 7	223	154	278	196	376	290	x	x	x	0	0	290
		Subject 8	247	247	263	253	289	258	248	270	263	106	119	264
		Subject 9	281	311	309	188	132	257	320	305	309	68	191	257
		Subject 10	385	390	382	283	274	405	385	379	382	205	291	405
		Subject 11	263	263	271	150	222	265	254	246	265	179	166	271
		Subject 12	x	x	x	x	x	x	x	x	x	x	x	x
		Subject 13	210	256	223	213	343	212	208	209	212	26	0	223
		Subject 14	218	190	238	374	421	251	248	244	251	0	0	238
		Subject 15	x	x	x	198	219	210	313	213	215	216	106	210
		Subject 16	161	172	200	165	234	206	282	357	200	163	34	206
		Subject 17	230	195	244	378	294	230	83	239	244	0	0	230
		Subject 18	231	243	262	243	255	262	261	269	268	223	225	268
	Climb up	Steps (Number of step)	Garmin D	Garmin ND	Effective	Fitbit D	Fitbit ND	Effective	Philips D	Philips ND	Effective	Withings D	Withings ND	Effective
		Subject 1	x	x	x	63	59	54	32	33	53	39	59	53
		Subject 2	55	59	55	48	61	55	63	62	56	49	48	56
		Subject 3	55	55	53	47	48	54	47	60	54	51	46	53
		Subject 4	54	59	55	55	65	55	83	68	48	54	52	48
		Subject 5	47	53	54	49	44	54	56	59	55	54	51	55
		Subject 6	55	59	58	67	63	54	56	62	54	47	74	58
		Subject 7	51	49	54	48	56	60	48	52	54	41	48	60
		Subject 8	13	39	55	55	54	56	x	x	x	x	x	x
		Subject 9	x	x	x	x	x	x	47	52	51	39	46	52
		Subject 10	x	x	x	53	54	53	44	36	53	x	x	x
		Subject 11	x	x	x	x	x	x	x	x	x	x	x	x
		Subject 12	x	x	x	x	x	x	x	x	x	x	x	x
		Subject 13	51	55	53	50	50	50	67	50	50	55	57	53
		Subject 14	52	48	53	58	58	55	60	50	55	50	33	53
		Subject 15	57	29	50	53	46	49	x	x	x	x	x	x
		Subject 16	49	49	50	48	44	53	40	38	50	48	23	53
		Subject 17	53	53	49	51	45	51	40	44	49	49	49	51
		Subject 18	63	65	58	55	50	58	59	67	54	49	39	54
	Going down	Steps (Number of step)	Garmin D	Garmin ND	Effective	Fitbit D	Fitbit ND	Effective	Philips D	Philips ND	Effective	Withings D	Withings ND	Effective
		Subject 1	62	54	58	42	43	58	x	x	x	46	34	59
		Subject 2	61	59	60	36	34	60	41	49	62	56	50	62
		Subject 3	61	57	56	48	37	56	43	41	56	56	53	56
		Subject 4	51	45	56	56	46	56	52	46	53	51	53	53
		Subject 5	51	53	50	51	57	50	53	49	51	48	55	51
		Subject 6	55	67	58	53	57	56	71	33	56	60	53	58
		Subject 7	53	51	55	46	29	54	51	32	55	34	30	54
		Subject 8	49	26	60	59	54	58	50	40	60	57	28	58
		Subject 9	58	49	56	53	56	56	51	40	55	52	43	55
		Subject 10	27	44	52	53	46	55	x	x	x	x	x	x
		Subject 11	x	x	x	x	x	x	x	x	x	x	x	x
		Subject 12	x	x	x	x	x	x	x	x	x	x	x	x
		Subject 13	53	57	50	51	42	50	46	45	50	47	39	50
		Subject 14	56	55	57	x	x	x	58	55	56	50	59	57
		Subject 15	39	55	51	46	71	53	28	50	51	51	65	53
		Subject 16	59	53	50	50	53	53	35	49	50	44	49	53
		Subject 17	63	67	54	52	50	53	48	53	54	51	47	53
		Subject 18	55	55	57	57	60	57	57	49	53	51	55	53
	Carry a box	Steps (Number of step)	Garmin D	Garmin ND	Effective	Fitbit D	Fitbit ND	Effective	Philips D	Philips ND	Effective	Withings D	Withings ND	Effective
		Subject 1	333	339	335	334	330	335	343	339	350	x	x	x
		Subject 2	389	385	370	380	387	370	375	381	376	267	385	376
		Subject 3	327	314	310	328	335	319	282	268	319	312	318	310
		Subject 4	309	313	337	308	310	337	282	275	307	305	307	307
		Subject 5	279	277	278	273	280	278	284	285	289	273	277	289
		Subject 6	291	291	290	301	295	310	282	293	310	256	256	290
		Subject 7	282	271	295	304	314	315	289	283	295	294	279	315
		Subject 8	319	306	323	255	242	269	323	327	323	236	210	269
		Subject 9	309	293	300	302	301	307	279	282	300	x	x	x
		Subject 10	301	304	302	338	340	378	290	294	299	252	238	378
		Subject 11	x	x	x	319	315	319	288	330	319	248	251	313
		Subject 12	254	248	251	238	245	250	247	237	250	228	243	251
		Subject 13	273	275	372	244	257	253	384	437	253	264	276	372
		Subject 14	289	304	310	305	305	310	294	302	310	x	x	x
		Subject 15	279	261	280	272	274	283	182	262	280	214	214	283
		Subject 16	327	333	223	310	308	314	315	308	223	x	x	x
		Subject 17	291	292	289	305	302	304	289	293	289	250	281	304
		Subject 18	317	327	315	312	308	315	309	292	325	309	301	325
	Dusting	Steps (Number of step)	Garmin D	Garmin ND	Effective	Fitbit D	Fitbit ND	Effective	Philips D	Philips ND	Effective	Withings D	Withings ND	Effective
		Subject 1	213	34	115	90	34	115	112	12	98	129	15	98
		Subject 2	30	19	94	204	51	94	193	83	82	191	0	82
		Subject 3	x	x	x	118	25	94	32	110	94	6	0	76
		Subject 4	37	46	101	81	0	101	83	13	92	72	0	92
		Subject 5	103	16	86	83	0	86	117	14	93	39	0	93
		Subject 6	10	12	120	58	6	135	75	76	135	91	7	120
		Subject 7	68	0	115	103	23	128	101	31	115	155	0	128
		Subject 8	85	9	78	190	6	85	136	7	85	52	8	78
		Subject 9	44	21	47	40	22	47	123	18	58	22	7	58
		Subject 10	87	54	48	268	18	50	94	63	48	194	0	50
		Subject 11	x	x	x	x	x	x	x	x	x	x	x	x
		Subject 12	x	x	x	135	27	136	114	40	136	x	x	x
		Subject 13	192	0	95	163	0	104	241	1	104	173	0	95
		Subject 14	15	11	83	141	4	98	231	39	98	62	14	83
		Subject 15	41	41	76	103	39	83	119	59	76	93	0	83
		Subject 16	64	30	74	107	0	65	83	195	74	x	x	x
		Subject 17	21	30	90	47	59	103	139	40	90	42	0	103
		Subject 18	21	0	100	79	0	100	103	18	123	50	0	123
	Rollator	Steps (Number of step)	Garmin D	Garmin ND	Effective	Fitbit D	Fitbit ND	Effective	Philips D	Philips ND	Effective	Withings D	Withings ND	Effective
		Subject 1	0	0	267	36	412	267	0	15	302	0	0	302
		Subject 2	0	0	220	66	0	220	19	18	215	0	6	215
		Subject 3	0	3	218	0	0	181	0	6	181	0	0	218
		Subject 4	0	0	180	0	0	180	4	0	166	0	0	166
		Subject 5	x	x	x	x	x	x	8	0	142	0	0	142
		Subject 6	0	0	219	43	84	199	13	9	200	0	0	212
		Subject 7	0	0	241	0	156	240	36	14	241	0	0	240
		Subject 8	0	0	290	x	x	x	17	9	290	x	x	x
		Subject 9	0	0	235	71	143	210	5	21	210	0	0	235
		Subject 10	0	0	240	0	0	232	2	0	240	0	0	232
		Subject 11	x	x	x	0	0	160	2	0	160	x	x	x
		Subject 12	0	0	266	0	160	250	20	16	250	0	0	266
		Subject 13	0	0	210	130	189	180	0	0	180	0	0	210
		Subject 14	2	0	169	0	0	108	16	3	108	0	0	169
		Subject 15	0	0	170	176	236	186	0	5	170	0	0	186
		Subject 16	0	0	180	69	0	180	47	67	180	0	0	180
		Subject 17	0	0	212	0	152	218	18	2	212	6	0	218
		Subject 18	0	0	190	62	0	190	12	0	220	0	0	220
	Writing	Steps (Number of step)	Garmin D	Garmin ND	Effective	Fitbit D	Fitbit ND	Effective	Philips D	Philips ND	Effective	Withings D	Withings ND	Effective
		Subject 1	0	0	0	0	0	0	27	20	0	0	0	0
		Subject 2	0	0	0	0	0	0	7	0	0	0	0	0
		Subject 3	0	0	0	0	0	0	0	0	0	0	0	0
		Subject 4	0	0	0	0	0	0	6	0	0	0	0	0
		Subject 5	0	0	0	0	0	0	0	0	0	0	0	0
		Subject 6	0	0	0	0	0	0	2	0	0	0	0	0
		Subject 7	0	0	0	0	0	0	0	0	0	0	0	0
		Subject 8	0	0	0	0	0	0	0	0	0	0	0	0
		Subject 9	0	0	x	0	0	x	4	0	0	0	0	0
		Subject 10	0	0	0	0	0	0	0	3	0	0	0	0
		Subject 11	0	0	0	0	0	0	7	0	0	0	0	0
		Subject 12	0	0	0	0	0	0	2	5	0	0	0	0
		Subject 13	0	0	0	0	0	0	0	0	0	0	0	0
		Subject 14	0	0	0	8	10	0	0	3	0	10	0	0
		Subject 15	0	0	0	0	0	0	4	0	0	0	0	0
		Subject 16	0	0	0	0	0	0	4	2	0	0	0	0
		Subject 17	0	0	0	0	0	x	0	0	0	0	0	x
		Subject 18	0	0	0	0	0	0	0	0	0	0	0	0
	Reading	Steps (Number of step)	Garmin D	Garmin ND	Effective	Fitbit D	Fitbit ND	Effective	Philips D	Philips ND	Effective	Withings D	Withings ND	Effective
		Subject 1	0	0	0	0	0	0	0	0	0	0	0	0
		Subject 2	34	0	0	23	0	0	37	31	0	27	6	0
		Subject 3	0	0	0	0	0	0	0	1	0	0	0	0
		Subject 4	0	0	0	0	0	0	0	0	0	0	0	0
		Subject 5	0	0	0	0	0	0	3	0	0	0	0	0
		Subject 6	0	0	0	0	0	0	1	13	0	0	0	0
		Subject 7	11	0	0	0	0	0	54	3	0	0	0	0
		Subject 8	0	0	0	0	0	0	0	0	0	0	0	0
		Subject 9	0	0	0	0	0	0	0	0	0	0	0	0
		Subject 10	0	0	0	21	0	0	2	2	0	13	0	0
		Subject 11	0	0	0	0	0	0	0	0	0	0	0	0
		Subject 12	0	0	0	0	0	0	0	0	0	0	0	0
		Subject 13	0	0	0	0	0	0	20	0	0	0	0	0
		Subject 14	0	0	0	10	0	0	9	13	0	0	0	0
		Subject 15	0	0	0	0	0	0	2	0	0	0	0	0
		Subject 16	0	0	0	0	0	0	2	0	0	0	0	0
		Subject 17	0	0	0	0	0	x	20	10	0	0	0	x
		Subject 18	0	0	0	0	0	0	0	0	0	0	0	0
	Playing cards	Steps (Number of step)	Garmin D	Garmin ND	Effective	Fitbit D	Fitbit ND	Effective	Philips D	Philips ND	Effective	Withings D	Withings ND	Effective
		Subject 1	x	x	0	x	x	0	x	x	0	x	x	0
		Subject 2	x	x	0	x	x	0	x	x	0	x	x	0
		Subject 3	0	0	0	20	0	0	40	4	0	0	0	0
		Subject 4	38	0	0	44	0	0	119	4	0	6	0	0
		Subject 5	51	0	0	0	0	0	67	6	0	0	0	0
		Subject 6	0	0	0	70	0	0	119	95	0	33	0	0
		Subject 7	0	0	0	0	0	0	0	0	0	0	0	0
		Subject 8	x	x	0	x	x	0	x	x	0	x	x	0
		Subject 9	0	0	0	0	0	0	103	15	0	0	0	0
		Subject 10	20	0	0	80	0	0	66	53	0	21	0	0
		Subject 11	14	7	0	40	0	0	94	68	0	0	0	0
		Subject 12	0	0	0	0	0	0	0	0	0	0	0	0
		Subject 13	95	0	0	16	0	0	98	0	0	0	0	0
		Subject 14	0	0	0	17	0	0	37	13	0	8	7	0
		Subject 15	41	0	0	0	4	0	33	2	0	0	0	0
		Subject 16	76	0	0	0	8	0	23	85	0	0	0	0
		Subject 17	0	42	0	0	34	0	30	102	0	0	0	0
		Subject 18	0	0	0	0	0	0	0	0	0	0	0	0

## Sheet: Step 2
	1 Km/h	Steps (Number of step)	ActiGraph Ankle	ActiGraph Waist	Omron	Effective
		Subject 1	420	316	405	400
		Subject 1	383	273	354	390
		Subject 2	29	2	0	176
		Subject 2	222	12	5	272
		Subject 3	47	0	0	223
		Subject 3	0	1	0	200
		Subject 4	130	16	0	286
		Subject 4	40	25	7	230
		Subject 5	107	0	20	205
		Subject 5	93	0	0	183
		Subject 6	150	60	85	246
		Subject 6	149	61	83	246
		Subject 7	169	0	0	284
		Subject 7	73	0	0	253
		Subject 8	269	53	123	284
		Subject 8	264	62	69	290
		Subject 9	82	0	58	220
		Subject 9	123	0	103	241
		Subject 10	352	56	88	372
		Subject 10	440	33	262	473
		Subject 11	78	60	10	245
		Subject 11	155	78	51	256
		Subject 12	x	x	x	x
		Subject 12	x	x	x	x
		Subject 13	11	35	0	197
		Subject 13	0	2	0	176
		Subject 14	121	2	0	230
		Subject 14	125	1	0	190
		Subject 15	28	4	0	170
		Subject 15	12	3	0	168
		Subject 16	10	20	0	184
		Subject 16	0	37	0	151
		Subject 17	159	0	240	262
		Subject 17	58	0	7	204
		Subject 18	228	52	201	254
		Subject 18	188	49	167	221
	1.5 Km/h	Steps (Number of step)	ActiGraph Ankle	ActiGraph Waist	Omron	Effective
		Subject 1	404	453	388	397
		Subject 1	379	275	380	380
		Subject 2	105	31	153	230
		Subject 2	169	0	172	240
		Subject 3	86	2	0	225
		Subject 3	62	4	0	238
		Subject 4	223	48	7	282
		Subject 4	101	61	6	259
		Subject 5	197	89	127	251
		Subject 5	196	90	125	251
		Subject 6	188	7	100	204
		Subject 6	105	31	153	230
		Subject 7	211	0	11	280
		Subject 7	211	4	19	274
		Subject 8	292	120	193	307
		Subject 8	280	121	106	321
		Subject 9	260	11	70	250
		Subject 9	262	18	151	270
		Subject 10	379	155	173	377
		Subject 10	261	21	150	245
		Subject 11	174	120	214	258
		Subject 11	124	125	188	251
		Subject 12	x	x	x	x
		Subject 12	x	x	x	x
		Subject 13	46	78	0	208
		Subject 13	110	29	0	195
		Subject 14	233	4	23	240
		Subject 14	209	4	0	211
		Subject 15	129	38	21	190
		Subject 15	86	15	0	180
		Subject 16	35	43	55	168
		Subject 16	18	40	127	197
		Subject 17	104	0	119	224
		Subject 17	68	0	36	203
		Subject 18	260	166	273	275
		Subject 18	244	117	244	253
	2 Km/h	Steps (Number of step)	ActiGraph Ankle	ActiGraph Waist	Omron	Effective
		Subject 1	390	430	366	400
		Subject 1	383	325	371	380
		Subject 2	259	52	210	241
		Subject 2	277	73	210	281
		Subject 3	112	24	80	223
		Subject 3	148	11	53	238
		Subject 4	249	143	100	274
		Subject 4	200	152	186	264
		Subject 5	240	42	230	234
		Subject 5	230	72	227	225
		Subject 6	221	0	244	235
		Subject 6	255	x	250	261
		Subject 7	278	28	17	290
		Subject 7	269	9	123	278
		Subject 8	249	122	192	264
		Subject 8	250	121	194	264
		Subject 9	259	98	243	257
		Subject 9	300	162	261	309
		Subject 10	350	166	160	382
		Subject 10	377	95	135	405
		Subject 11	228	192	266	265
		Subject 11	266	207	270	271
		Subject 12	x	x	x	x
		Subject 12	x	x	x	x
		Subject 13	194	149	x	223
		Subject 13	206	69	72	212
		Subject 14	252	3	164	251
		Subject 14	240	0	63	238
		Subject 15	195	61	70	215
		Subject 15	199	50	16	210
		Subject 16	x	45	131	206
		Subject 16	169	75	144	200
		Subject 17	159	0	245	244
		Subject 17	x	x	x	x
		Subject 18	268	187	271	262
		Subject 18	269	238	265	268
	Climb up	Steps (Number of step)	ActiGraph Ankle	ActiGraph Waist	Omron	Effective
		Subject 1	53	45	51	53
		Subject 1	53	52	51	54
		Subject 2	51	55	57	55
		Subject 2	56	54	54	56
		Subject 3	48	55	51	54
		Subject 3	54	52	54	53
		Subject 4	x	x	55	55
		Subject 4	51	61	50	48
		Subject 5	56	57	47	54
		Subject 5	55	51	35	55
		Subject 6	55	54	51	54
		Subject 6	63	53	42	58
		Subject 7	47	40	51	60
		Subject 7	54	31	50	54
		Subject 8	51	46	55	56
		Subject 8	45	43	55	55
		Subject 9	52	51	50	48
		Subject 9	49	49	48	54
		Subject 10	51	36	50	53
		Subject 10	55	x	52	54
		Subject 11	x	x	x	x
		Subject 11	x	x	x	x
		Subject 12	49	46	x	56
		Subject 12	x	x	x	x
		Subject 13	53	48	x	53
		Subject 13	50	51	60	50
		Subject 14	61	51	53	55
		Subject 14	49	47	49	53
		Subject 15	48	57	48	50
		Subject 15	45	43	47	49
		Subject 16	x	47	52	53
		Subject 16	49	47	50	50
		Subject 17	47	52	50	49
		Subject 17	49	47	44	51
		Subject 18	54	48	53	58
		Subject 18	51	50	51	54
	Going down	Steps (Number of step)	ActiGraph Ankle	ActiGraph Waist	Omron	Effective
		Subject 1	16	50	61	59
		Subject 1	0	49	56	58
		Subject 2	x	56	x	60
		Subject 2	0	57	59	62
		Subject 3	0	57	48	56
		Subject 3	0	57	54	56
		Subject 4	0	61	50	56
		Subject 4	x	52	53	53
		Subject 5	x	x	x	x
		Subject 5	58	46	49	51
		Subject 6	71	53	50	56
		Subject 6	72	x	67	58
		Subject 7	52	45	51	54
		Subject 7	59	45	51	55
		Subject 8	68	47	58	58
		Subject 8	49	46	60	60
		Subject 9	45	46	51	53
		Subject 9	50	45	49	52
		Subject 10	25	37	47	52
		Subject 10	0	36	44	50
		Subject 11	x	x	x	x
		Subject 11	x	x	x	x
		Subject 12	x	x	x	x
		Subject 12	x	x	x	x
		Subject 13	0	48	48	50
		Subject 13	0	53	48	50
		Subject 14	74	48	49	56
		Subject 14	57	50	x	57
		Subject 15	57	46	50	51
		Subject 15	47	47	49	53
		Subject 16	33	49	55	53
		Subject 16	27	51	51	50
		Subject 17	50	52	51	54
		Subject 17	54	50	52	53
		Subject 18	73	54	59	57
		Subject 18	66	48	48	53
	Carry a box	Steps (Number of step)	ActiGraph Ankle	ActiGraph Waist	Omron	Effective
		Subject 1	329	336	345	350
		Subject 1	338	354	344	335
		Subject 2	388	341	379	370
		Subject 2	378	363	365	376
		Subject 3	332	305	313	319
		Subject 3	317	312	305	310
		Subject 4	304	291	308	337
		Subject 4	311	285	305	307
		Subject 5	278	276	273	278
		Subject 5	284	326	265	289
		Subject 6	306	x	259	310
		Subject 6	295	x	262	290
		Subject 7	308	250	291	315
		Subject 7	289	169	273	295
		Subject 8	258	226	262	269
		Subject 8	321	277	313	323
		Subject 9	297	250	295	305
		Subject 9	300	320	290	304
		Subject 10	241	x	290	300
		Subject 10	363	258	350	378
		Subject 11	312	331	303	319
		Subject 11	x	x	x	x
		Subject 12	242	144	236	250
		Subject 12	244	171	321	251
		Subject 13	267	289	261	372
		Subject 13	x	211	238	253
		Subject 14	310	263	300	310
		Subject 14	300	208	287	310
		Subject 15	270	156	264	280
		Subject 15	277	201	272	283
		Subject 16	309	239	313	314
		Subject 16	323	293	320	223
		Subject 17	265	289	288	289
		Subject 17	281	299	298	304
		Subject 18	307	274	309	315
		Subject 18	321	301	324	325
	Dusting	Steps (Number of step)	ActiGraph Ankle	ActiGraph Waist	Omron	Effective
		Subject 1	10	24	50	115
		Subject 1	x	x	x	x
		Subject 2	0	14	0	94
		Subject 2	11	18	22	82
		Subject 3	10	13	9	94
		Subject 3	0	0	0	76
		Subject 4	0	58	0	101
		Subject 4	0	43	0	92
		Subject 5	0	9	0	86
		Subject 5	0	0	0	93
		Subject 6	28	0	0	135
		Subject 6	27	0	15	120
		Subject 7	0	10	19	128
		Subject 7	0	5	0	115
		Subject 8	0	7	11	85
		Subject 8	0	7	0	78
		Subject 9	0	2	9	47
		Subject 9	0	2	0	58
		Subject 10	0	0	0	48
		Subject 10	0	1	0	50
		Subject 11	x	x	x	x
		Subject 11	x	x	x	x
		Subject 12	40	0	0	93
		Subject 12	52	0	19	80
		Subject 13	0	2	0	95
		Subject 13	54	0	0	104
		Subject 14	0	12	0	98
		Subject 14	0	9	18	83
		Subject 15	10	30	25	76
		Subject 15	12	22	26	83
		Subject 16	0	4	0	65
		Subject 16	0	9	0	74
		Subject 17	40	0	8	90
		Subject 17	11	0	18	103
		Subject 18	0	0	0	100
		Subject 18	0	2	0	123
	Rollator	Steps (Number of step)	ActiGraph Ankle	ActiGraph Waist	Omron	Effective
		Subject 1	286	210	291	302
		Subject 1	246	92	200	267
		Subject 2	210	24	144	220
		Subject 2	204	44	157	215
		Subject 3	7	0	0	181
		Subject 3	143	10	0	218
		Subject 4	0	6	37	180
		Subject 4	0	5	19	166
		Subject 5	x	x	x	x
		Subject 5	0	0	0	142
		Subject 6	122	39	59	210
		Subject 6	215	126	180	235
		Subject 7	224	24	197	240
		Subject 7	229	45	195	241
		Subject 8	x	x	x	x
		Subject 8	265	130	255	290
		Subject 9	130	42	104	208
		Subject 9	131	44	103	206
		Subject 10	218	0	190	240
		Subject 10	197	3	193	232
		Subject 11	0	1	0	160
		Subject 11	x	x	x	x
		Subject 12	215	75	191	250
		Subject 12	249	149	156	266
		Subject 13	202	72	123	210
		Subject 13	72	6	25	180
		Subject 14	0	0	0	108
		Subject 14	0	0	0	169
		Subject 15	0	2	0	170
		Subject 15	41	7	0	186
		Subject 16	109	18	84	180
		Subject 16	82	17	33	180
		Subject 17	90	0	26	212
		Subject 17	100	39	160	218
		Subject 18	31	7	14	190
		Subject 18	125	23	76	220

## Sheet: Distance
	1 Km/h	Distance (Km)	Garmin D	Garmin ND	Effective	Fitbit D	Fitbit ND	Effective	Withings D	Withings ND	Effective
		Subject 1	0.26	0.25	0.05	0.24	0.22	0.05	0.258	0.278	0.05
		Subject 2	0	0.02	0.05	0.01	0.01	0.05	0.071	0.012	0.05
		Subject 3	0	0.04	0.05	0.18	0	0.05	0	0	0.05
		Subject 4	0.09	0.14	0.05	0.14	0.14	0.05	0	0	0.05
		Subject 5	0.08	0.07	0.05	0.05	0.1	0.05	0	0	0.05
		Subject 6	0.11	0.12	0.05	0.11	0.11	0.05	0	0	0.05
		Subject 7	0	0	0.05	0.13	0.25	0.05	0	0	0.05
		Subject 8	0.17	0.2	0.05	0.07	0.17	0.05	0.118	0	0.05
		Subject 9	0.1	0.12	0.05	0.13	0.11	0.05	0.04	0	0.05
		Subject 10	0.14	0.24	0.05	0.16	0.18	0.05	0.11	0.16	0.05
		Subject 11	0.09	0.19	0.05	0.12	0.09	0.05	0.007	0.111	0.05
		Subject 12	x	x	x	x	x	x	x	x	x
		Subject 13	0.14	0.04	0.05	0.12	0.14	0.05	0	0	0.05
		Subject 14	0	0	0.05	0.12	0.11	0.05	0	0	0.05
		Subject 15	0.03	0.01	0.05	0.01	0	0.05	0	0	0.05
		Subject 16	0.02	0	0.05	0	0.01	0.05	0	0	0.05
		Subject 17	0.15	0.18	0.05	0.09	0.13	0.05	0	0	0.05
		Subject 18	0.2	0.08	0.05	0.11	0.11	0.05	0	0	0.05
	1.5 Km/h	Distance (Km)	Garmin D	Garmin ND	Effective	Fitbit D	Fitbit ND	Effective	Withings D	Withings ND	Effective
		Subject 1	0.27	0.27	0.075	0.23	0.23	0.075	0.263	0.299	0.075
		Subject 2	0.16	0.13	0.075	0.17	0.12	0.075	0	0	0.075
		Subject 3	0.13	0.18	0.075	0.18	0.12	0.075	0	0.023	0.075
		Subject 4	0.24	0.21	0.075	x	x	x	0	0	0.075
		Subject 5	0.18	0.17	0.075	0.22	0.17	0.075	0	0	0.075
		Subject 6	0.12	0.18	0.075	0.07	0.13	0.075	0.009	0.027	0.075
		Subject 7	0.2	0.07	0.075	0.19	0.13	0.075	0	0	0.075
		Subject 8	0.22	0.24	0.075	0.13	0.34	0.075	0.12	0.137	0.075
		Subject 9	0.16	0.14	0.075	0.2	0.18	0.075	0	0	0.075
		Subject 10	0.21	0.24	0.075	0.14	0.14	0.075	0.13	0.05	0.075
		Subject 11	0.19	0.16	0.075	0.33	0.23	0.075	0	0.031	0.075
		Subject 12	x	x	x	x	x	x	x	x	x
		Subject 13	0.11	0.13	0.075	0.26	0.28	0.075	0	0	0.075
		Subject 14	0.09	0.05	0.075	0.23	0.24	0.075	0.008	0.008	0.075
		Subject 15	0.01	0.04	0.075	0.14	0.12	0.075	0.09	0	0.075
		Subject 16	0.01	0.02	0.075	0.06	0.12	0.075	0.068	0	0.075
		Subject 17	0.13	0.13	0.075	0.18	0.15	0.075	0	0	0.075
		Subject 18	0.17	0.16	0.075	0.22	0.28	0.075	0.095	0.088	0.075
	2 Km/h	Distance (Km)	Garmin D	Garmin ND	Effective	Fitbit D	Fitbit ND	Effective	Withings D	Withings ND	Effective
		Subject 1	0.27	0.26	0.1	0.27	0.23	0.1	0.314	0.315	0.1
		Subject 2	0.17	0.17	0.1	0.15	0.16	0.1	0.035	0.092	0.1
		Subject 3	0.18	0.18	0.1	0.35	0.15	0.1	0	0.091	0.1
		Subject 4	0.22	0.22	0.1	x	x	x	x	x	x
		Subject 5	0.18	0.16	0.1	0.2	0.17	0.1	0.141	0.149	0.1
		Subject 6	0.18	0.2	0.1	0.21	0.3	0.1	0	0	0.1
		Subject 7	0.18	0.12	0.1	0.14	0.34	0.1	0	0	0.1
		Subject 8	0.22	0.22	0.1	0.13	0.1	0.1	0.051	0.142	0.1
		Subject 9	0.17	0.18	0.1	0.19	0.21	0.1	0.08	0.12	0.1
		Subject 10	0.27	0.27	0.1	0.18	0.17	0.1	0.17	0.24	0.1
		Subject 11	0.21	0.22	0.1	0.11	0.16	0.1	0.139	0.127	0.1
		Subject 12	x	x	x	x	x	x	x	x	x
		Subject 13	0.17	0.2	0.1	0.15	0.26	0.1	0.022	0	0.1
		Subject 14	0.17	0.16	0.1	0.27	0.3	0.1	0	0	0.1
		Subject 15	x	x	x	0.34	0.15	0.1	0.17	0.09	0.1
		Subject 16	0.11	0.1	0.1	0.11	0.12	0.1	0.145	0.028	0.1
		Subject 17	0.17	0.14	0.1	0.25	0.2	0.1	0	0	0.1
		Subject 18	0.17	0.18	0.1	0.16	0.17	0.1	0.149	0.151	0.1
	Climb up	Distance (Km)	Garmin D	Garmin ND	Effective	Fitbit D	Fitbit ND	Effective	Withings D	Withings ND	Effective
		Subject 1	x	x	x	0.03	0.04	0.0224766	0.02	0.04	0.0224766
		Subject 2	0.04	0.04	0.0224766	0.03	0.03	0.0224766	0.036	0.041	0.0224766
		Subject 3	0.05	0.05	0.0224766	0.04	0.04	0.0224766	0.041	0.039	0.0224766
		Subject 4	0.04	0.05	0.0224766	0.04	0.05	0.0224766	0.04	0.037	0.0224766
		Subject 5	0.04	0.05	0.0224766	0.04	0.04	0.0224766	0.043	0.041	0.0224766
		Subject 6	0.04	0.04	0.0224766	0.05	0.04	0.0224766	0.036	0.04	0.0224766
		Subject 7	0.04	0.03	0.0224766	0.04	0.04	0.0224766	0.03	0.035	0.0224766
		Subject 8	0.03	0.03	0.0224766	0.03	0.04	0.0224766	x	x	x
		Subject 9	x	x	x	0.03	0.03	0.0224766	0.04	0.04	0.0224766
		Subject 10	x	x	x	0.03	0.04	0.0224766	x	x	x
		Subject 11	x	x	x	x	x	x	x	x	x
		Subject 12	x	x	x	x	x	x	x	x	x
		Subject 13	0.04	0.06	0.0224766	0.03	0.04	0.0224766	0.041	0.045	0.0224766
		Subject 14	0.04	0.04	0.0224766	0.04	0.04	0.0224766	0.04	0.026	0.0224766
		Subject 15	0.04	0.02	0.0224766	0.04	0.03	0.0224766	x	x	x
		Subject 16	0.04	0.03	0.0224766	0.03	0.03	0.0224766	0.037	0.02	0.0224766
		Subject 17	0.04	0.03	0.0224766	0.03	0.03	0.0224766	0.034	0.037	0.0224766
		Subject 18	0.05	0.05	0.0224766	0.04	0.04	0.0224766	0.036	0.026	0.0224766
	Going down	Distance (Km)	Garmin D	Garmin ND	Effective	Fitbit D	Fitbit ND	Effective	Withings D	Withings ND	Effective
		Subject 1	0.04	0.04	0.0224766	0.03	0.03	0.0224766	0.04	0.03	0.0224766
		Subject 2	0.04	0.04	0.0224766	0.03	0.03	0.0224766	0.049	0.047	0.0224766
		Subject 3	0.05	0.04	0.0224766	0.03	0.02	0.0224766	0.053	0.05	0.0224766
		Subject 4	0.04	0.03	0.0224766	0.04	0.03	0.0224766	0.037	0.041	0.0224766
		Subject 5	0.04	0.04	0.0224766	0.04	0.04	0.0224766	0.04	0.048	0.0224766
		Subject 6	0.04	0.05	0.0224766	0.03	0.04	0.0224766	0.046	0.04	0.0224766
		Subject 7	0.04	0.04	0.0224766	0.03	0.02	0.0224766	0.025	0.023	0.0224766
		Subject 8	0.03	0.02	0.0224766	0.04	0.04	0.0224766	0.042	0.02	0.0224766
		Subject 9	0.05	0.04	0.0224766	0.03	0.03	0.0224766	0.04	0.05	0.0224766
		Subject 10	0.02	0.03	0.0224766	x	x	x	x	x	x
		Subject 11	x	x	x	x	x	x	x	x	x
		Subject 12	0.06	0.04	0.0224766	0.04	0.03	0.0224766	0.063	0.006	0.0224766
		Subject 13	0.04	0.05	0.0224766	0.04	0.03	0.0224766	0.043	0.035	0.0224766
		Subject 14	0.05	0.04	0.0224766	0.04	0.04	0.0224766	0.038	0.047	0.0224766
		Subject 15	0.03	0.04	0.0224766	0.03	0.05	0.0224766	0.04	0.05	0.0224766
		Subject 16	0.04	0.04	0.0224766	0.03	0.04	0.0224766	0.033	0.037	0.0224766
		Subject 17	0.04	0.05	0.0224766	0.03	0.04	0.0224766	0.04	0.037	0.0224766
		Subject 18	0.05	0.04	0.0224766	0.03	0.04	0.0224766	0.034	0.039	0.0224766
	Carry a box	Distance (Km)	Garmin D	Garmin ND	Effective	Fitbit D	Fitbit ND	Effective	Withings D	Withings ND	Effective
		Subject 1	0.23	0.23	0.218601	0.22	0.24	0.218601	x	x	x
		Subject 2	0.27	0.27	0.24144	0.3	0.29	0.24144	0.221	0.317	0.245355
		Subject 3	0.26	0.25	0.225137	0.23	0.24	0.231674	0.253	0.259	0.225137
		Subject 4	0.26	0.26	0.244746	0.23	0.23	0.244746	0.232	0.238	0.221884
		Subject 5	0.23	0.22	0.211127	0.21	0.2	0.21011	0.213	0.223	0.219481
		Subject 6	0.22	0.22	0.202188	0.21	0.21	0.216132	0.185	0.21	0.202188
		Subject 7	0.21	0.23	0.207119	0.21	0.22	0.222232	0.228	0.214	0.221161
		Subject 8	0.22	0.22	0.213438	0.17	0.18	0.177755	0.172	0.161	0.177755
		Subject 9	0.24	0.26	0.20169	0.21	0.23	0.206396	x	x	x
		Subject 10	0.2	0.21	0.224507	0.22	0.22	0.281005	0.17	0.18	0.2
		Subject 11	x	x	x	0.24	0.23	0.238293	0.17	0.2	0.2
		Subject 12	0.19	0.18	0.179337	0.16	0.18	0.178622	0.149	0.164	0.179337
		Subject 13	0.22	0.21	0.271709	0.17	0.18	0.184791	0.186	0.199	0.271709
		Subject 14	0.23	0.25	0.209699	0.23	0.23	0.209699	x	x	x
		Subject 15	0.2	0.19	0.188493	0.18	0.19	0.190513	0.15	0.14	0.190513
		Subject 16	0.24	0.26	0.152884	0.21	0.21	0.215272	x	x	x
		Subject 17	0.21	0.21	0.193358	0.21	0.2	0.203394	0.176	0.205	0.203394
		Subject 18	0.23	0.24	0.208152	0.2	0.21	0.208152	0.232	0.229	0.21476

## Sheet: Heart Rate
	1 Km/h	Heart rate (bpm)	Garmin D	Garmin ND	Effective	Fitbit D	Fitbit ND	Effective	Philips D	Philips ND	Effective
		Subject 1	97	99	116	101	99	116	114	115	100
		Subject 2	86	84	82	86	83	82	74	75	72
		Subject 3	54	50	50	56	56	58	62	59	58
		Subject 4	73	76	72	72	73	72	74	85	72
		Subject 5	80	81	73	81	78	73	76	78	76
		Subject 6	58	55	47	75	80	60	45	47	47
		Subject 7	96	90	109	108	108	94	93	94	109
		Subject 8	70	73	75	83	83	85	74	73	75
		Subject 9	88	93	99	92	87	99	96	97	93
		Subject 10	x	x	x	x	x	x	x	x	x
		Subject 11	x	x	x	x	x	x	x	x	x
		Subject 12	x	x	x	x	x	x	x	x	x
		Subject 13	70	72	72	80	80	65	80	80	65
		Subject 14	80	80	63	64	63	61	84	75	61
		Subject 15	88	85	90	80	83	78	76	80	78
		Subject 16	67	66	68	88	82	90	68	67	68
		Subject 17	x	x	x	x	x	x	x	x	x
		Subject 18	93	87	91	77	76	91	87	88	91
	1.5 Km/h	Heart rate (bpm)	Garmin D	Garmin ND	Effective	Fitbit D	Fitbit ND	Effective	Philips D	Philips ND	Effective
		Subject 1	101	106	118	100	99	118	121	120	105
		Subject 2	80	77	81	80	79	81	72	75	78
		Subject 3	51	50	50	54	55	61	65	61	61
		Subject 4	71	76	73	82	84	73	83	84	70
		Subject 5	81	84	75	79	79	75	81	74	77
		Subject 6	87	85	70	81	80	48	70	70	48
		Subject 7	91	90	104	104	90	91	92	93	104
		Subject 8	70	73	76	72	82	80	77	77	76
		Subject 9	95	95	98	98	98	98	86	84	87
		Subject 10	x	x	x	x	x	x	x	x	x
		Subject 11	x	x	x	x	x	x	x	x	x
		Subject 12	x	x	x	x	x	x	x	x	x
		Subject 13	69	75	73	80	80	70	71	73	70
		Subject 14	69	63	64	66	63	64	71	62	64
		Subject 15	69	72	69	81	83	79	70	75	76
		Subject 16	80	80	69	91	87	90	75	69	69
		Subject 17	x	x	x	x	x	x	x	x	x
		Subject 18	88	90	77	76	78	89	87	87	77
	2 Km/h	Heart rate (bpm)	Garmin D	Garmin ND	Effective	Fitbit D	Fitbit ND	Effective	Philips D	Philips ND	Effective
		Subject 1	99	98	120	99	99	120	118	119	104
		Subject 2	78	78	81	76	76	81	73	81	73
		Subject 3	72	70	52	59	57	57	59	60	57
		Subject 4	75	80	79	84	77	79	74	78	80
		Subject 5	81	80	70	79	75	70	74	79	82
		Subject 6	80	75	82	50	94	50	50	49	50
		Subject 7	95	94	104	104	89	93	94	94	104
		Subject 8	78	73	78	78	80	80	79	85	78
		Subject 9	99	103	98	102	94	98	88	87	87
		Subject 10	x	x	x	x	x	x	x	x	x
		Subject 11	x	x	x	x	x	x	x	x	x
		Subject 12	x	x	x	x	x	x	x	x	x
		Subject 13	73	90	79	70	72	73	75	71	73
		Subject 14	90	80	70	90	90	64	71	73	70
		Subject 15	91	89	90	87	90	88	78	79	79
		Subject 16	66	64	74	99	100	106	80	80	74
		Subject 17	x	x	x	x	x	x	x	x	x
		Subject 18	83	87	81	78	81	95	84	91	81
	Climb up	Heart rate (bpm)	Garmin D	Garmin ND	Effective	Fitbit D	Fitbit ND	Effective	Philips D	Philips ND	Effective
		Subject 1	103	103	113	99	97	113	113	112	99
		Subject 2	89	82	95	83	83	95	68	68	68
		Subject 3	54	51	53	60	66	60	58	62	60
		Subject 4	88	88	82	80	82	82	x	x	x
		Subject 5	84	79	73	82	76	73	71	79	77
		Subject 6	x	x	x	51	64	49	53	52	49
		Subject 7	100	104	114	113	80	100	103	104	114
		Subject 8	70	77	88	83	93	82	84	87	88
		Subject 9	104	105	105	97	105	105	106	104	106
		Subject 10	x	x	x	x	x	x	x	x	x
		Subject 11	x	x	x	x	x	x	x	x	x
		Subject 12	78	79	78	83	84	86	86	86	86
		Subject 13	75	76	83	76	72	73	76	75	73
		Subject 14	80	56	65	63	62	63	66	66	63
		Subject 15	78	79	78	63	62	65	53	52	49
		Subject 16	67	62	71	82	82	83	70	68	71
		Subject 17	x	x	x	x	x	x	x	x	x
		Subject 18	78	86	79	83	79	85	82	87	79
	Going down	Heart rate (bpm)	Garmin D	Garmin ND	Effective	Fitbit D	Fitbit ND	Effective	Philips D	Philips ND	Effective
		Subject 1	100	103	112	105	103	112	112	112	104
		Subject 2	83	85	86	88	84	86	70	71	74
		Subject 3	64	60	60	54	64	61	x	x	x
		Subject 4	72	84	86	92	79	86	x	x	x
		Subject 5	85	83	69	72	78	69	80	76	77
		Subject 6	53	52	49	54	71	52	54	53	52
		Subject 7	x	x	x	x	x	x	x	x	x
		Subject 8	78	81	82	80	80	81	76	87	82
		Subject 9	100	104	101	98	97	101	86	85	88
		Subject 10	x	x	x	x	x	x	x	x	x
		Subject 11	x	x	x	x	x	x	x	x	x
		Subject 12	83	80	82	83	81	82	82	82	82
		Subject 13	78	77	76	72	71	73	69	68	73
		Subject 14	80	80	63	80	82	64	83	84	64
		Subject 15	83	80	82	85	81	86	83	84	87
		Subject 16	79	78	77	95	83	88	79	76	77
		Subject 17	x	x	x	x	x	x	x	x	x
		Subject 18	83	80	78	77	81	87	85	82	78
	Carry a box	Heart rate (bpm)	Garmin D	Garmin ND	Effective	Fitbit D	Fitbit ND	Effective	Philips D	Philips ND	Effective
		Subject 1	97	98	108	92	90	108	107	107	99
		Subject 2	77	85	80	83	80	80	78	75	78
		Subject 3	52	54	58	59	62	58	61	65	58
		Subject 4	72	73	75	78	85	75	x	x	x
		Subject 5	80	81	70	77	83	70	68	71	76
		Subject 6	50	54	47	53	53	51	72	71	51
		Subject 7	94	80	112	112	103	99	101	100	112
		Subject 8	78	80	79	80	78	82	80	80	79
		Subject 9	99	96	97	82	84	97	91	90	90
		Subject 10	x	x	x	x	x	x	x	x	x
		Subject 11	x	x	x	x	x	x	x	x	x
		Subject 12	76	81	81	84	84	85	87	87	85
		Subject 13	70	71	74	69	67	68	70	69	68
		Subject 14	69	63	66	67	68	65	67	73	65
		Subject 15	81	83	85	78	80	84	78	80	80
		Subject 16	77	78	84	91	92	95	84	84	84
		Subject 17	x	x	x	x	x	x	x	x	x
		Subject 18	84	79	81	75	85	78	75	85	81
	Dusting	Heart rate (bpm)	Garmin D	Garmin ND	Effective	Fitbit D	Fitbit ND	Effective	Philips D	Philips ND	Effective
		Subject 1	94	93	105	74	98	105	106	106	100
		Subject 2	80	81	78	84	74	78	83	81	80
		Subject 3	50	49	52	58	58	56	64	54	56
		Subject 4	69	71	63	61	68	63	x	x	x
		Subject 5	72	73	67	72	68	67	68	70	73
		Subject 6	x	x	x	51	95	50	51	52	50
		Subject 7	90	101	108	109	89	100	100	99	108
		Subject 8	77	78	80	78	78	78	80	82	80
		Subject 9	98	96	96	97	96	96	87	95	87
		Subject 10	x	x	x	x	x	x	x	x	x
		Subject 11	x	x	x	x	x	x	x	x	x
		Subject 12	80	79	79	85	89	89	88	88	89
		Subject 13	73	69	73	63	63	63	63	67	63
		Subject 14	64	65	65	65	68	68	63	65	68
		Subject 15	72	73	73	78	78	78	68	70	67
		Subject 16	74	80	78	65	78	69	76	76	78
		Subject 17	x	x	x	x	x	x	x	x	x
		Subject 18	81	78	77	74	78	80	75	81	77
	Rollator	Heart rate (bpm)	Garmin D	Garmin ND	Effective	Fitbit D	Fitbit ND	Effective	Philips D	Philips ND	Effective
		Subject 1	100	101	106	99	99	106	106	106	99
		Subject 2	82	75	82	81	81	82	79	83	78
		Subject 3	x	x	x	58	58	55	65	56	55
		Subject 4	67	73	78	73	67	78	x	x	x
		Subject 5	x	x	x	x	x	x	82	81	75
		Subject 6	53	50	47	49	54	50	49	51	50
		Subject 7	97	100	108	107	105	100	101	100	108
		Subject 8	85	82	86	75	77	80	87	86	86
		Subject 9	103	93	94	96	95	94	89	91	89
		Subject 10	x	x	x	x	x	x	x	x	x
		Subject 11	x	x	x	x	x	x	x	x	x
		Subject 12	75	70	83	84	87	88	87	89	88
		Subject 13	78	76	73	67	66	67	72	72	67
		Subject 14	67	65	63	65	64	64	63	60	64
		Subject 15	78	76	73	84	87	88	82	81	78
		Subject 16	68	68	72	80	74	79	68	71	72
		Subject 17	x	x	x	x	x	x	x	x	x
		Subject 18	74	80	82	78	85	77	75	81	82

## Sheet: General info
		Steps (Number of step)	Gender	Date of birth	Weight (Kg)	Height (cm)	Dominant arm
		Subject 1	Female	1949-09-01	62	158	Right
		Subject 2	Female	1950-03-01	64	158	Right
		Subject 3	Male	1949-06-01	83	175	Right
		Subject 4	Female	1944-11-01	73	175	Right
		Subject 5	Male	1952-12-01	84	183	Right
		Subject 6	Male	1949-01-01	73	168	Right
		Subject 7	Female	1948-05-01	71	170	Right
		Subject 8	Female	1945-09-01	68	160	Right
		Subject 9	Female	1949-01-01	65	160	Right
		Subject 10	Female	1948-12-01	66	155	Left
		Subject 11	Male	1952-09-01	85	180	Right
		Subject 12	Female	1944-10-01	70	165	Right
		Subject 13	Male	1944-03-01	79	173	Right
		Subject 14	Male	1947-05-01	78	176	Right
		Subject 15	Male	1948-05-01	76	176	Right
		Subject 16	Female	1946-04-01	65	166	Right
		Subject 17	Female	1949-01-01	65	162	Right
		Subject 18	Female	1952-06-01	58	163	Left
